# Supplementary material for: The Effects of Volatile Organic Compounds (VOCs) on the Formation of Heterocyclic Amines (HAs) in Meat Patties, under Different Smoking Temperatures and Durations
Source: Foods. 2022 Nov 17;11(22):3687. doi: 10.3390/foods11223687 (PMC9689661; doi:10.3390/foods11223687)
Supplement: Supplementary file 1 [file foods-11-03687-s001.zip]

Archive with 1 entries (1 files):
- foods-2026394-supplementary.pdf
